# Supplementary material for: PriTKT: A Blockchain-Enhanced Privacy-Preserving Electronic Ticket System for IoT Devices
Source: Sensors (Basel). 2024 Jan 13;24(2):496. doi: 10.3390/s24020496 (PMC11154337; doi:10.3390/s24020496)
Supplement: Supplementary file 1 [file sensors-24-00496-s001.zip]

Archive with 1 entries (1 files):
- sensors-2767045-supplementary.pdf
